# Supplementary material for: RNA-binding protein RBM3 intrinsically suppresses lung innate lymphoid cell activation and inflammation partially through CysLT1R
Source: Nat Commun. 2022 Jul 30;13:4435. doi: 10.1038/s41467-022-32176-5 (PMC9338970; doi:10.1038/s41467-022-32176-5)
Supplement: Supplementary file 3 — Supplementary Data [file 41467_2022_32176_MOESM3_ESM.xlsx]

## Sheet: Sheet 1
Mouse
Vendor	Antibody	Clone	Catalog Number	Dilution
Biolegend	Purified anti-mouse CD16/32	93	101302	01:50:00
Biolegend	FITC Lineage anti-mouse	145-2C11 ; RB6-8C5 ; RA3-6B2 ; Ter-119 ; M1/70	133302	01:40:00
Biolegend	FITC anti-mouse CD11c Antibody	N418	117306
Biolegend	FITC anti-mouse NK-1.1 Antibody	PK136	108706
Biolegend	FITC anti-mouse CD5	53-7.3	100606
Biolegend	FITC anti-mouse FcεRIα Antibody	MAR-1.	134306
Biolegend	FITC anti-mouse TCR β chain Antibody	H57-597	109206
Biolegend	FITC anti-mouse TCR γ/δ	GL3	118106
Thermo Fisher	CD45.1 Monoclonal Antibody (A20), eFluor 450, eBioscience™	A20	48-0453-80	01:40:00
Thermo Fisher	CD45.2 Monoclonal Antibody (104), APC-eFluor 780, eBioscience™	104	47-0454-82	01:20:00
Biolegend	PerCP/Cyanine5.5 anti-mouse CD45.2	104	109828	01:50:00
Thermo Fisher	CD90.2 (Thy-1.2) Monoclonal Antibody (53-2.1), eFluor 450	53-2.1	48-0902-82	01:50:00
Biolegend	PE/Cyanine7 anti-mouse CD127 (IL-7Rα) Antibody	A7R34	135014	01:50:00
Biolegend	APC anti-mouse IL-33Rα (IL1RL1, ST2) 100 μg	DIH9	145306	01:50:00
BD Biosciences	PE anti-mouse SiglecF	E502440	552126	01:50:00
Biolegend	APC anti-mouse Ly6G-Ly6C (GR1)	RB6-8C5	108412	01:50:00
Thermo Fisher	Ki-67 Monoclonal Antibody (SolA15), PE	SolA15	12-5698-82	01:50:00
Thermo Fisher	Anti-Hu/Mo Gata3 PE	TWAJ	12-9966-42	01:20:00
Thermo Fisher	ROR gamma (t) Monoclonal Antibody (B2D), PE, eBioscience™	B2D	12-6981-82	01:20:00
Biolegend	PE anti-T-bet Antibody	4B10	644810	01:20:00
Biolegend	PE anti-mouse/human IL-5	TRFK5	504304	01:20:00
Thermo Fisher	IL-17A Monoclonal Antibody (eBio17B7), eFluor 506	eBio17B7	69-7177-82	01:20:00
Biolegend	APC/Cyanine7 anti-mouse IFN-γ Antibody	XMG1.2	505850	01:20:00
Thermo Fisher	PE anti-mouse IL-13	eBio13A	12-7133-82	01:20:00
Human
Vendor	Antibody	Clone	Catalog Number	Dilution
Miltenyi	FcR Blocking Reagent, human		130-059-901	01:50:00
Biolegend	FITC anti-human CD3 Antibody	UCHT1	300440
Biolegend	FITC anti-human CD4 Antibody	OKT4	317408
Biolegend	FITC anti-human CD8a Antibody	RPA-T8	301050
Biolegend	FITC anti-human CD14 Antibody	63D3	367116
Biolegend	FITC anti-human CD15 (SSEA-1) Antibody	HI98	301904
Biolegend	FITC anti-human CD16 Antibody	3G8	302006
Biolegend	FITC anti-human CD19 Antibody	HIB19	302206
Biolegend	FITC anti-human CD20 Antibody	2H7	302304
Biolegend	FITC anti-human CD33 Antibody	HIM3-4	303304
Biolegend	FITC anti-human CD34 Antibody	561	343604
Biolegend	FITC anti-human CD203c (E-NPP3) Antibody	NP4D6	324614
Biolegend	FITC anti-human FcεRIα Antibody	AER-37 (CRA-1)	334608
Biolegend	Brilliant Violet 650™ anti-human CD335 (NKp46) Antibody	9E2.	331927	01:50:00
Biolegend	Brilliant Violet 421™ anti-human CD294 (CRTH2) Antibody	BM16	350112	01:50:00
Biolegend	PE/Cyanine5 anti-human CD117 (c-kit) Antibody	A3C6E2	323412	01:25:00
Biolegend	APC anti-human CD127 (IL-7Rα) Antibody	A019D5	351316	01:50:00
Biolegend	APC/Cyanine7 anti-human CD45 Antibody	2D1	368516	01:50:00
Source	Reagent	Catalog Number
Fisher Scientific	Alternaria alternata extract	NC1620293
ThermoFisher	mouse recombinant IL-33	14-8332-80
Miltenyi Biotec	Miltenyi Lung Digest Kit	130-095-927
R&D Systems	IL-5 ELISA Kit	DY405
R&D Systems	IL-13 ELISA Kit	DY413
Life Technologies Corporation	IL-17A ELISA Kit	88-7371-77
ThermoFisher	TrizolLS	10296010
ThermoFisher	Rbm3 transcript (Mm00812518_m1)	4331182
ThermoFisher	Tslpr transcript (Mm00497362_m1)	4331182
ThermoFisher	CysLTR1 transcript (Mm02620326_s1)	4331182
ThermoFisher	Il13 transcript (Mm00434204_m1)	4331182
ThermoFisher	Il17a transcript (Mm00439618_m1)	4331182
ThermoFisher	Cd127 transcript (Mm01309416_m1)	4331182
ThermoFisher	Thy1.2 transcript (Mm00493681_m1)	4331182
R&D Systems	mouse recombinant IL-2	402-ML-020/CF
R&D Systems	mouse recombinant IL-7	407-ML-005/CF
