# Supplementary material for: RNA-binding protein RBM3 intrinsically suppresses lung innate lymphoid cell activation and inflammation partially through CysLT1R
Source: Nat Commun. 2022 Jul 30;13:4435. doi: 10.1038/s41467-022-32176-5 (PMC9338970; doi:10.1038/s41467-022-32176-5)
Supplement: Supplementary file 5 — Source Data [file 41467_2022_32176_MOESM5_ESM.xlsx]

## Sheet: Figure 1
Figure 1B
	Zfp36				Rbm3				G3bp1				Ssb				Pcbp1				Nxt1				G3bp2				Nxf1				Elavl1				Poldip3
	CD127+ST2+	CD127-ST2+	CD127+ST2-	CD127-ST2-	CD127+ST2+	CD127-ST2+	CD127+ST2-	CD127-ST2-	CD127+ST2+	CD127-ST2+	CD127+ST2-	CD127-ST2-	CD127+ST2+	CD127-ST2+	CD127+ST2-	CD127-ST2-	CD127+ST2+	CD127-ST2+	CD127+ST2-	CD127-ST2-	CD127+ST2+	CD127-ST2+	CD127+ST2-	CD127-ST2-	CD127+ST2+	CD127-ST2+	CD127+ST2-	CD127-ST2-	CD127+ST2+	CD127-ST2+	CD127+ST2-	CD127-ST2-	CD127+ST2+	CD127-ST2+	CD127+ST2-	CD127-ST2-	CD127+ST2+	CD127-ST2+	CD127+ST2-	CD127-ST2-
	759.421	764.74	558.464	597.368	347.886	334.777	348.262	347.695	206.503	238.097	217.933	262.649	111.638	146.171	118.522	168.521	67.429	153.297	184.541	429.203	56.433	58.25	60.703	80.852	57.406	57.573	51.764	64.461	42.427	59.644	46.86	74.18	62.199	81.39	54.488	73.395	68.642	74.688	60.417	75.087
	731.293	732.816	527.945	561.037	377.708	370.008	373.744	388.59	221.787	260.362	241.462	291.673	134.118	165.923	129.097	178.415	64.865	161.86	196.314	458.204	57.449	59.342	63.468	78.501	67.563	62.384	57.031	66.539	42.211	64.515	55.448	82.864	69.54	84.119	59.456	81.647	73.692	75.873	61.969	88.058
Figure 1C
	IL-4	IL-5	IL-13	Rbm3	CysLT1R	Gata3	Rora	Rorgt	Tbet
	1.53649	1573.37	20733	1757.9	2384.78	37240	11662.9	140.818	6.30995
	1.53649	1398.48	20447.6	1991.5	2503.34	30587.8	10957.6	76.1588	48.728
	1.57969	1468	19344.6	1871.06	2758.45		10957.6

## Sheet: Figure 2
Figure 2A
	BAL			Lung
	WT	rbm3-/-		WT	rbm3-/-
	973	30138		378217	848722
	17841	424307		607124	2725092
	36707	57699		506051	1363736
	3903	17184		660383	918160
	3013	724727		248621	2559089
	19478	18641		319135	541702
	4564	277834		300967	1204195
	30352	50624		402990	790368
	15185	37861		257216	262624
	6017	11837		183833	217135
	1355	12188		112337	315253
	27374	69057		332518	773177
Figure 2B
	BAL			Lung
	WT	rbm3-/-		WT	rbm3-/-
	2078.23	19765.5		399706	1.39018e+06
	6187.97	90426.1		630074	964880
	11081.1	39839.9		507473	1.05548e+06
	8907.81	13712.7		578736	1.04058e+06
	3695.39	29363.9		363557	584140
	8137.89	4009.39		274344	774525
	1241.54	8909.43		379528	511783
	2631.45	18080		403997	700704
	10175.3	41454		610408	653194
	2692.48	19493.8		468962	495174
	5880.99	15699.2		494983	681353
	14682.5	31365.8		551030	672630
Figure 2C
	BAL			Lung
	WT	rbm3-/-		WT	rbm3-/-
	93061.6	5.51277e+06		1.17331e+06	9.00353e+06
	217809	1.38543e+06		560990	7.55982e+06
	13700	1.1941e+06		228394	1.49988e+06
	30466.5	1.45638e+06		72978.2	730489
	103197	333502		2.30923e+06	5848375
	31569.6	1.92317e+06		970170	3.38981e+06
	54295.9	1.02804e+06		2.69067e+06	6.60449e+06
	6796.96	467673		4.46906e+06	5.11895e+06
	463447	2.93732e+06
	2.09598e+06	1.96754e+06
	418560	2.52545e+06
	500517	1.77594e+06
	470605	1.75393e+06
	102057	1.24264e+06
	392982	1.31169e+06
	1.78394e+06	1.14748e+06
Figure 2D
	BAL			Lung
	WT	rbm3-/-		WT	rbm3-/-
	5361.54	19504.1		735412	1.19498e+06
	4206.46	74841.4		480162	1174656
	11732.4	65003		1.3857e+06	2.22483e+06
	5769.34	41398.5		1.37019e+06	1.81286e+06
	32916.3	37452.7		1.95552e+06	2.758e+06
	4882.1	17792.1		2.13176e+06	9.14137e+06
	8809.13	73967.7
	40112.3	31882
	16412.7	35849.9
	15637.6	79854.8
	3399.08	36513.9
	6246.81	65698.5
Figure 2E
	IL-5			IL-13
	WT	rbm3-/-		WT	rbm3-/-
	6.00633	10.2053		6.46663	32.2966
	9.0553	34.5527		8.02285	441.173
	6.41719	40.009		3.16483	237.447
	5.68126	62.6296		2.72799	130.012
	8.16281	102.256		14.2313	593.88
	33.5541	18.3869		54.3926	70.7012
	8.50745	182.032		27.2211	674.062
	9.94019	10.1899		19.6564	31.3231
	10.1593	11.7371		21.0592	36.0993
	60.4549	31.1237		82.9261	102.58
	9.69658	50.7014		7.3547	153.287
	19.7335	9.19942		145.466	70.7012

## Sheet: Figure 3
Figure 3A
	WT	rbm3-/-
	20099.2	87745
	9650.45	65524.7
	25939.3	36684.5
	19985.4	18271.8
	58543	64532.9
	34478.3	37747.7
	21649.7	104634
	28081	51191.8
Figure 3B
	WT	rbm3-/-
	11516.8	48347.5
	4400.6	34728.1
	4980.35	18452.3
	3837.2	7911.71
	23007.4	26652.1
	11619.2	15627.5
	8919.69	58071.7
	7357.22	18992.1
Figure 3C
	IL-5			IL-13
	WT	rbm3-/-		WT	rbm3-/-
	749.699	16496.1		683.372	2167.3
	433.305	6539.37		381.193	2175.42
	861.185	2314.79		549.913	792.384
	1866.64	1750.44		409.701	666.922
	4964.44	3781.63		1896.79	2607.13
	1348.1	1540.11		1024.01	1411.76
	2056.72	15171.9		1641.05	2396.11
	4829.93	8190.68		702.025	1387.3
Figure 3D
	WT	rbm3-/-
	7895.75	20854.3
	6915.89	14611.4
	11243.8	49657.5
	10101.2	27422.6
Figure 3E
	Lung IL5+IL17+ ILCs			Lung IL13+IL17+ ILCs
	WT	RBM3-/-		WT	RBM3-/-
	46726.5	136170		14251.7	46216.1
	85726.8	149592		27061.7	31991.6
	45801.2	172534		11374.3	58214.6

## Sheet: Figure 4
Figure 4A
	rag2-/-	rbm3-/-rag2-/-
	100443	305670
	177354	453903
	88238.8	255809
	93523.2	394852
Figure 4B
	rag2-/-	rbm3-/-rag2-/-
	7422.71	27816
	12397	77617.4
	5153.15	50138.6
	10287.5	50935.9
Figure 4C
	IL-5			IL-13
	rag2-/-	rbm3-/-rag2-/-		rag2-/-	rbm3-/-rag2-/-
	26818.2	75806.1		10747.4	38820.1
	47176.2	88511.1		19863.7	50837.1
	26559.9	65742.9		12000.5	21718.2
	24877.2	73442.5		7285.46	30324.7
Figure 4D
	BAL			Lung
	rag2-/-	rbm3-/-rag2-/-		rag2-/-	rbm3-/-rag2-/-
	24907.8	39285.4		246499	492614
	30619.2	86912.5		368168	553421
	13925	89989.2		279644	727318
	59494.3	55530.1		349844	557367

## Sheet: Figure 5
Figure 5a
	IL-5		IL-13
	WT	rbm3-/-	WT	rbm3-/-
	4109.5	4278.53	13678.9	12426.8
	2929.09	4317.61	10919.2	10196.2
	2954.46	2487.03	11606.8	10555.3
	2713.9	4265.5	10886.9	12222.2
	2992.55	2941.77	12518.2	10619.2
	3285.47	3567.23	9065.05	10930
	3285.47	4291.55	8377.65	8515.82
	2929.09	3850.55	10481	10143.8
	2600.34	3554.39	13027.4	11974.3
	2524.77	2827.71	10822.4	12945.7
	2223.59	3017.95	11419.5	11728.7
	3490.23	3030.66	8774.16	11750.9
	3863.47	4200.44	9935.1	11573.6
	3657.21	5785.8	8035.02	11103
	3734.46	4461.19	9196.41	9727.96
	3541.55	4265.5	12598.6	8794.13
	3106.97	3708.7	13428.1	12097.9
		3798.92	12143	13062.5
			11662.1	11817.7
			10112.4	11342.8
			8874.14	10973.1
			7831.32	11027.2
			9727.96	8634.77
				9440.5
Figure 5B
	IL-5						IL-13
	WT			rbm3-/-			WT			rbm3-/-
	Media	IL33 (15 ng)	IL33 (30 ng)	Media	IL33 (15 ng)	IL33 (30 ng)	Media	IL33 (15 ng)	IL33 (30 ng)	Media	IL33 (15 ng)	IL33 (30 ng)
	4338.14	5903.28	8938.31	4366.28	8734.4	6469.81	1179.49	17542.8	25728.3	1269.84	19634	16014.9
	4675.06	7482.65	6832.12	4319.42	6488.99	6365.2	991.321	16692.8	24402	934.244	26527.6	14278.6
	4646.25	5983.77	7482.65	4286.71	7452.13	6388.42	1434.67	17814	20840.7	787.884	25711.8	14227.2
	4622.29	5491.72	6773.48	5525.07	8492.15	8067.72	1401.65	16393.5	24563.2	795.999	23806.4	13595
	5331.08	6388.42	6110.53	4854.17	8166.41	10274.7	1319.21	15384.8	17890.1	1081.19	24162	29970.1
	4385.08	6434.91	7114.76	3318.58	6680.07	11839.8	1163.09	15143.1	16635.4	448.632	30156.2	32734.8
	4917.7	6551.36	6423.28	4991.4	8492.15	10422.8	1113.93	14772.3	20985	1097.56	23140.6	32966.5
	4917.7	6318.78	6773.48	5165.08	7105.91	8992.3	1187.7	14010.2	21650.5	901.669	18282.6	30542.6
	4636.66	5972.26	5845.89	4324.1	5745.54	10735.4	901.669	15438.9	21369.8	869.122	14249.8	34185.5
	4105.93	6761.76	6832.12	2334.58	7758.92	6475.37	795.999	16996.4	20822.8	232.177	20415.2	30081.2
	2387.58	7926.02	5937.76	5890.84	6913.13	8336.08	577.502	16224.4	15520.2	1015.81	22222.7	26971.7
	3724.57	6295.59	5605.66	4612.72	5960.65	8435.34	731.124	16322.9	16351.1	885.392	24658.4
	4660.65	6879.1	7043.92	6284.88	6570.79	8891.84	983.162	15156.5	19296.9	1048.49	20233.2
	5519.93	6353.59	7233.08	4087.53		9165.05	1064.84	14904	20154.7	739.227	24014.5
	4761.88	6388.42	6714.91	4766.72		6475.37	909.81	15506.6	19847.1	1113.93	21285.5
	4319.42	5914.77	6796.93	7684.09			1023.98	14811.8	19966.1	2389.09	18401.6
	4069.15	5140.39	6879.1	4598.37			609.79	14785.5	20034.5	1040.32	26682.3
	5080.42	4534.97	6156.73	3145.63			779.77	15821.2	20051.6	384.365
	3923.01	5719.89	4735.87				860.99	17334.3	23157.5
	4356.9	3413.16					1376.89	22325.8
Figure 5C
	Pre-stimulation			Post-stimulation
	WT	rbm3-/-		WT	rbm3-/-
	8.0249	28.299		0	0
	14.982	52.681		0	0
	3.9002	21.066		0	5.0888
	8.4361	29.896		0	8.2507
	7.6135	27.899		0	22.292
	8.0249	35.064		0	0
	16.203	34.272		0	12.465
	8.4361	31.49		0	0
	0	35.46		0	0
	11.717	47.634		0	0
	0	15.796		0	27.098
	0	33.081		0	5.9656
	0	22.679		0	3.9002
	12.943	48.024		0	0
	0	44.512		0	0
	3.9002	37.043		0	0
	34.272	44.512		0	5.1402
	10.488	69.138		0
	0	29.497		0
	0	53.454		0
	0	29.896
	0	35.856
	8.4361	40.197
	7.6135	41.769
	14.982	35.46
	10.898	48.413
	0	15.39
	5.553	32.286
	0	16.203
	5.1402	27.899
	7.2019	35.064
	13.76
Figure 5D
	WT	rbm3-/-
	53595.2	88035
	47838.6	49857.9
	72451.5	96893.5
	56504.5	56043.2
	45963.1	77278.1
	77700.2	122585
	71808.4	121622
	88486.9	91841.1
	75825.2	180911
		209713
Figure 5E
	WT	rbm3-/-
	7717.7	13909.5
	12725	10021.4
	22749.8	18312.9
	6611.03	7453.74
	6296.95	17387.6
	10411.8	52956.7
	14936.1	39405.6
	13627	27827.9
	16757.4	62595.2
		95000.2
Figure 5F
	IL-13		IL-5
	WT	rbm3-/-	WT	rbm3-/-
	13023.6	21832.7	13130.8	22537
	14542.9	10968.7	14447.2	15505.8
	21300.7	17925.3	17171	21607.2
	10848.9	20343.7	15934.3	13562.5
	12869.7	31297.6	14018.8	18933.1
	16239.4	63131.3	18104.2	46092
	20106.4	67743.6	22188.8	61297.7
	15308.2	39491.7	18228.3	32328.1
	23050.9	97149.2	20321.2	59338.8
		124779		102969
Figure 5G
	BAL		Lung
	WT	rbm3-/-	WT	rbm3-/-
	44116.3	72342.4	370424	561840
	293611	200232	1.27013e+06	609338
	78144.4	401880	414996	624084
	13125.9	83067.3	232143	403581
	92251.9	134937	394557	755026
	28089.9	1.04847e+06	248792	1.77302e+06
	43309.2	498879	275113	1.18761e+06
	34736.8	675799	205851	994001
	316608	1.52561e+06	686325	2.50635e+06
		1.84011e+06		4.40493e+06
Figure 5H
	BAL		Lung
	WT	rbm3-/-	WT	rbm3-/-
	9301.64	5787.39	651086	1.05825e+06
	8599.85	4047.24	543845	955008
	4773.36	7816.9	647856	534713
	3529.01	14913.5	519048	568683
	37439.9	17444.2	448533	709621
	9433.52	77999.3	536590	869128
	13755	50842.7	592734	953534
	8909.59	79288.3	455814	487623
	56356.2	104445	501752	568107
		159476		1.09356e+06

## Sheet: Figure 6
Figure 6C
	CD45.1			CD45.2
	%IL5	Lung ILC IL5		%IL5	Lung ILC IL5
	29.5	16169		34.3	25080.7
	42.3	7190.61		35.5	11477.9
	29.7	5156.36		39.3	11405.4
	30.2	7136.09		40.4	15751.1
	18.8	2332.3		27.9	5297.99
	37.3	8912.52		45.6	15660
	36.8	11636.2		33.6	11850.1
	29.9	11133.2		50.4	15172.1
	43.6	16825.3		51.2	22602.8
	30.7	4963.29		39.3	6850.4
Figure 6D
	CD45.1			CD45.2
	%IL13	Lung ILC IL13		%IL13	Lung ILC IL13
	10.3	4612.82		21.1	16368.4
	10.4	2464.68		14.3	4736.28
	7.75	1916.29		14.4	5966.99
	16	4983.76		22.7	11612
	32	4340.13		36.2	10431.3
	29.2	6829.76		40.6	13446.6
	18.5	7555.36		17.7	8477.65
	22	6030.41		30.7	7965.23
	40.6	7868.13		45	10545.8
Figure 6E
	CD45.1			CD45.2
	%Ki67	Lung ILC Ki67		%Ki67	Lung ILC Ki67
	12.2	3661.46		10.5	6796.89
	18.8	3929.05		16.8	6771.06
	18.7	3666.87		21.1	7542.58
	18.1	5206.48		17.7	7689.35
	21	7712.8		20.1	12414.6
	25.6	8452.21		25.3	12199.5
	24.8	9450.37		23.3	10231.4
	31.2	10895.5		33.9	11629.7
	26.6	11314.1		29.2	14266.2
	17.1	2756.58		17.9	4445.93

## Sheet: Figure 7
Figure 7C
	IL-4			IL-5			IL-13			IL-17a			Nfatc2			Cysltr1
	WT	rbm3-/-		WT	rbm3-/-		WT	rbm3-/-		WT	rbm3-/-		WT	rbm3-/-		WT	rbm3-/-
	28.122	68.719		602.165	925.225		285.229	400.489		15.03	35.373		9.925	11.926		16.955	41.335
	47.024	76.941		624.838	942.733		354.171	645.55		10.984	46.614		8.784	17.165		28.056	37.141
	30.849	66.423		772.968	840.803		358.063	372.322		30.653	52.346		10.099	14.965		19.072	41.512
Figure 7D
	Total IL5+ ILCs				Total IL13+ ILCs				Total ST2+IL17a+ ILCs				BAL Total Eos				Lung Total Eos
	wt	rbm3-/-	rbm3-/-cyslt1r-/-		wt	rbm3-/-	rbm3-/-cyslt1r-/-		wt	rbm3-/-	rbm3-/-cyslt1r-/-		wt	rbm3-/-	rbm3-/-cyslt1r-/-		wt	rbm3-/-	rbm3-/-cyslt1r-/-
	71502.4	184547	43305.4		34552.8	181073	22092.4		6990.46	15632.2	4066.75		2.04659e+06	9.02809e+06	3.63965e+06		5.27663e+06	1.28433e+07	3.78556e+06
	52267.1	206798	151056		26601.9	171456	120005		4383.69	10841.4	5902.36		2.11786e+06	6.75111e+06	4.90067e+06		3.31686e+06	7.33919e+06	7.8376e+06
	77053.9	36762.8	87660.7		47166.3	22237.7	65384.5		6888.15	8033.83	6930.35		2.63943e+06	8.82604e+06	3.92998e+06		4.29896e+06	1.51232e+07	2.73583e+06
	47606.3	96269.5	38363.1		29146.7	69930.2	28973.5		5559.46	18021.7	5526.43		2.23869e+06	2.96849e+06	2.51729e+06		4.17311e+06	3.20314e+06	2.21647e+06
	74120.1		32301.4		55621.3		19698.9		11861.7		4667.79		3.23396e+06	3.06956e+06	3.27046e+06		5.79343e+06	3.79783e+06	4.10424e+06
	57276		40569.1		39365.9		32415.5		6045.8		5329.67		2.71321e+06	6.82216e+06	608112		4.74387e+06	1.05902e+07	4.37405e+06

## Sheet: Supplementary Figure 2
Figure S2A
	ST2+CD127+	ST2+CD127-	ST2-CD127+	ST2-CD127-
	0.04	0.056	0.024	0.022
Figure S2B
	ST2+CD127+	ST2+CD127-	ST2-CD127+	ST2-CD127-
	0.448	0.627	0.245	0.338
Figure S2C
	ST2+CD127+	ST2+CD127-	ST2-CD127+	ST2-CD127-
	9.949	2.02	7.313	0
Figure S2D
	ST2+CD127+	ST2+CD127-	ST2-CD127+	ST2-CD127-
	9.282	10.47	4.411	5.772
Figure S2E
	ST2+CD127+	ST2+CD127-	ST2-CD127+	ST2-CD127-
	3.057	3.628	1.091	0
Figure S2F
	ST2+CD127+	ST2+CD127-	ST2-CD127+	ST2-CD127-
	0.189	0.083	0.055	0.046

## Sheet: Supplementary Figure 4
Control	TSLP/IL33
227	151
167	139
156	452
510	470
187	134
1011	510
196	963
183	149
217	599
186	1927
204	419
378	764
336	629
187	156
303	900
189	240
159	148
169	184
159	677
900	1759
198	390
693	292
532	956
628	895
188	2654
487	614
175	172
494	217
194	1035
517	1035
468	770
288	653
177	272
801	263
190	1594
173	3840
169	821
156	385
175	3838
171	196
675	2883
891	2815
227	1214
283	174
332	406
197	135
1234	785
3382	1097
160	348
486	542
649	996
290	1203
221	1617
202	879
182	1319
163	352
631	656
297	196
200	3869
231	728
156	190
185	3860
230	1607
181	226
505	3854
1232	209
207	126
466	715
442	349
315	855
189	517
390	128
189	716
178	183
225	324
283	176
731	3843
302	915
391	973
238	740
195	1187
772	164
239	1699
368	186
246	1014
220	580
194	1542
451
128
521
163
272
652
700
625
1169
255
575
455
981
358
461
640
202
435
315
796
211
242
854
1229
483
1080
275
286
721
918
512
2145
1364
2061
769
702
510
211
519
356
199
213
207
334
484
2030
235
1172
264
224
173
1102
224
281
616
375
379
374
492
638
401
1438
476
492
162
287
476
3588
224
1296
418
1179
836
1431
259
239
965
640
969
1432
533
239
236
227
343
274
236
412
313
207
603
266
181
606
1624
301
312
278
794
194
307
2444
2115
221
319
793
922
245
669
1053
188
591
393
235
1078
976
273
348
230
211
380
1127
289
462
1160
754
1009
405
1484
223
945
236
620
1063
256
772
717
253
186
3050
618
781
359
471
870
1210
363
244
351
1686
323
340
210
745
302
313
1425
283
227
247
715
537
2155
412
548
266
540
367
332
388
555
257
237
264
190
209
428
1413
988
590
321
247
1556
468
344
422
349
364
341
244
421
815
268
1065
556
2833

## Sheet: Supplementary Figure 5
Figure 5A
	WT	rbm3-/-
	5900.06	16639.6
	9140.08	18622.9
	28511.7	8391
		23245.1

[truncated: 5 more sheets: Supplementary Figure 6, Supplementary Figure 7, Supplementary Figure 8, Supplementary Figure 10, Supplementary Figure 11]
